# Supplementary material for: Acidisoma silvae sp. nov. and Acidisoma cellulosilytica sp. nov., Two Acidophilic Bacteria Isolated from Decaying Wood, Hydrolyzing Cellulose and Producing Poly-3-hydroxybutyrate
Source: Microorganisms. 2021 Sep 28;9(10):2053. doi: 10.3390/microorganisms9102053 (PMC8537097; doi:10.3390/microorganisms9102053)
Supplement: Supplementary file 1 [file microorganisms-09-02053-s001.zip]

Archive with 1 entries (1 files):
- microorganisms-1377238-SI.pdf
